# Supplementary material for: Comparing FIB-4, VCTE, pSWE, 2D-SWE, and MRE Thresholds and Diagnostic Accuracies for Detecting Hepatic Fibrosis in Patients with MASLD: A Systematic Review and Meta-Analysis
Source: Diagnostics (Basel). 2025 Jun 24;15(13):1598. doi: 10.3390/diagnostics15131598 (PMC12248751; doi:10.3390/diagnostics15131598)
Supplement: Supplementary file 1 [file diagnostics-15-01598-s001.zip]

Archive with 1 entries (1 files):
- diagnostics-3661473-supplementary.pdf
